# Supplementary material for: Olfactory Malformations in Mendelian Disorders of the Epigenetic Machinery
Source: Front Cell Dev Biol. 2020 Aug 4;8:710. doi: 10.3389/fcell.2020.00710 (PMC7417603; doi:10.3389/fcell.2020.00710)
Supplement: Supplementary file 1 [file Table_1.XLSX]

## Sheet: Data_Sheet_MDEM
A_npr	B_Age (years)	C_Clin_Diagn	D_Mol_Diagn	E_LOVD_Variant_ID	F_CC	G_Olf_L	H_Olf_R	I_Olf_Tract	I_Cereb	J_Chiari	K_TE	L_Fornix	M_Opt	N_Ventr	O_Ant_Comm	P_Hypp	Q_Med_Cone
1	5.5	CHARGE	CHD7: c.8077-1G>A	#0000273509	0	1	2	1	1	0	1	1	1	0	0	0	0
2	2.8	CHARGE	CHD7: c.6492insA ; p.(Val2315Serfs*11)		0	2	2	1	1	0	1	0	0	0	0	0	0
3	3.8	CSS	ARID1B: c.5049del ; p.(Val1684Serfs*8)		1	0	0	0	1	0	0	0	0	0	0	0
4	7.3	CSS	ARID1B: c.6164G>A ; p.(Trp2055*)		1	0	0	0	1	0	0	0	0	0	0	0
5	7.8	CSS	ARID1B: c.382G>T ; p.(Glu1276*)		1	0	0	0	0	1	0	0	0	1	0	0
6	6.4	FLHS	SRCAP: c.7394delC ; p.(Pro2455Glufs*10)		1	0	0	0	0	0	0	0	0	0	0	0
7	8.9	KBS	KMT2D: c.16295G>A; p.(Arg5432Gln)	#0000087192	0	0	0	0	0	1	0	0	0	0	0	0	0
8	14	KLFS	EHMT1: c.3202T>A ; p.(Cys1068Ser)		0	0	0	0	0	0	0	0	0	1	0	0
9	2.8	KLFS	arr 9p21.3del; 9q34.3del (EHMT1-)		0	0	0	0	0	0	0	0	0	0	0	0	0
10	3.8	KLFS	arr 9q34.3del (EHMT1-)		1	0	0	0	0	0	0	0	0	1	0	0
11	4	KLFS	arr 9q34.3del (EHMT1-)		1	1	1	0	1	0	1	0	0	1	0	0	0
12	14.5	RSTS	CREBBP: c.G4435T; p.(Gly1479*)	#0000178387	1	0	0	0	1	0	0	0	0	0	0	0	1
13	10.8	RSTS	CREBBP: c.1915_1916dupGA; p.(Asp639Glufs*17)		1	0	2	0	1	0	0	0	0	1	0	1	0
14	25.8	RSTS	EP300: c.4640dupA; p.(Asn1547Lysfs*3)		0	1	1	0	0	0	0	0	1	0	0	0	0
15	5.5	RSTS	arr 16p13.3del (CREBBP-)		1	1	1	0	1	0	0	0	0	0	0	0
16	19	RSTS	CREBBP: c.2616dupG ; p.(Thr873Aspfs*97)		1	0	0	0	1	0	1	0	0	0	1	0	1
17	12.5	RSTS	CREBBP: c.4492C>T; p.(Arg1498*)	#0000178391	1	0	0	0	0	1	0	0	0	1	0	0	0
18	15.3	RSTS	CREBBP: c.1570dupC; p.(Leu524Profs*2)		1	1	1	0	1	0	1	0	0	0	0	0	1
19	7.3	RSTS	CREBBP: c.4650_4654delAGAGA; p.(Glu1551Hisfs*2)	#0000178401	1	0	0	0	0	0	0	0	0	0	0	0	1
20	10.1	RSTS	CREBBP: c.(5421_5648)_(8131_?)del (MLPA ex29-31del)		1	0	0	0	0	0	0	0	1	0	0	0	1
21	3.7	RSTS	CREBBP: c.(4742_4856):(8131_?)del (MLPA ex24-31del)		0	0	0	0	0	0	0	0	0	0	0	0
22	12.7	RSTS	CREBBP: c.3610-2A>G	#0000178337	0	0	2	0	0	0	0	0	0	0	0	0	1
23	13.9	RSTS	arr 3p12.3p14.1dup		1	1	1	0	0	0	0	0	0	1	1	1	0
24	7.6	RSTS	CREBBP c.3524A>G, p.(Tyr1175Cys)	#0000178332	0	0	0	0	0	0	0	0	0	0	0	0	0
25	10.7	RSTS	CREBBP: c.1483C>T; p.(Glu495*)	#0000178300	1	1	2	0	0	0	0	0	0	0	0	0	1
26	17	SMS	RAI1: c.832_834delCAG; p.(Gln278del)		0	0	0	0	0	0	0	0	0	0	0	0
27	12.8	SMS	FISH del(17)(p11.2p11.2)(RAI1-)		0	0	0	0	0	0	0	0	0	1	0	0
28	11.2	SS	NSD1: c.4792C>T; p.(Gln1598*)	#0000647220	0	0	0	0	0	0	0	0	0	0	0	0
29	9.5	SS	NSD1: c.1527delT ; p.(Ser510Valfs*2)	#0000604575	1	0	0	0	0	0	0	0	0	0	0	0
30	6.7	SS	NSD1: c.1810C>T ; p.(Arg604*)	#0000164442	1	0	0	0	0	0	0	0	0	1	0	0
31	7	SS	NSD1: c.3958C>T ; p.(Arg1320*)		0	0	0	0	0	0	0	0	0	0	0	0
32	9	SS	NSD1: c.1107del T; p.(Phe369Leufs*50)	#0000604274	1	0	0	0	0	0	0	0	0	1	0	0
33	7.8	WVS	EZH2: c.2050C>T ; p.(Arg684Cys)	#0000076039	1	1	1	0	0	0	0	0	0	0	1	0
34	8.7	WSS	KMT2A: c.3294G>A; p.(Trp1098*)		0	0	0	0	0	0	0	0	0	0	0	0
35	7.1	WSS	KMT2A: c.3461G>A; p.(Arg1154Gln)		0	0	0	0	0	0	0	0	0	0	0	0

## Sheet: Data_Sheet_Controls
A_npr	B_Sex	C_Condition	D_Olf_L	E_Olf_R
1	F	BWS	0	0
2	M	CGH-array alterations	0	0
3	M	CGH-array alterations	0	0
4	F	CGH-array alterations	0	0
5	F	CGH-array alterations	0	0
6	M	CGH-array alterations	0	0
7	M	CGH-array alterations	0	0
8	M	del22 syndrome	0	0
9	F	Gillespie syndrome	0	0
10	M	Gorlin-Goltz syndrome	2	1
11	M	ID and Cutis verticis gyrata	0	0
12	M	ID and epilepsy	0	0
13	F	ID and epilepsy - 45,X	0	0
14	F	ID and macrocephaly	0	0
15	F	Mitocondrial disease	0	0
16	F	Mitocondrial disease	0	0
17	M	Mitocondrial disease	0	0
18	M	NBIA	0	0
19	M	NF1	0	0
20	F	NF1	0	0
21	F	NF1	0	0
22	F	NF1	0	0
23	M	NF1	0	0
24	F	NF1	0	0
25	F	NF1	0	0
26	M	NF1	0	0
27	M	NF1	0	0
28	M	NF1	0	0
29	F	NF1	1	1
30	F	NF1	0	0
31	F	NF1 microdeletion	0	0
32	M	NF1 microdeletion	0	0
33	F	NF1 microdeletion	0	0
34	M	NF1 microdeletion	0	0
35	M	PHTS	0	0
BWS: Beckwith-Wiedemann syndrome; ID: intellectual disability; NBIA: Neurodegeneration with Brain Iron Accumulation; NF1: Neurofibromatosis 1; PHTS: PTEN hamartoma tumor syndrome

## Sheet: Legend
Legend:
General	Olf	Olf_L and R
- 0: non dismorfic	- 0: non dismorfic	Olf_L: left olfactory bulb
- 1: dismorfic	- 1: hypoplasia	Olf_R: Right olfactory bulb
	- 2: aplasia
